# Supplementary material for: Antiviral Evaluation of UV-4B and Interferon-Alpha Combination Regimens against Dengue Virus
Source: Viruses. 2021 Apr 27;13(5):771. doi: 10.3390/v13050771 (PMC8145572; doi:10.3390/v13050771)
Supplement: Supplementary file 1 [file viruses-13-00771-s001.zip]

Archive with 1 entries (1 files):
- viruses-1196427-supplementary.pdf
